# Supplementary material for: Discovery and Structure–Activity Relationships of 2,5-Dimethoxyphenylpiperidines as Selective Serotonin 5-HT2A Receptor Agonists
Source: J Med Chem. 2024 Apr 22;67(9):7224–44. doi: 10.1021/acs.jmedchem.4c00082 (PMC11089506; doi:10.1021/acs.jmedchem.4c00082)
Supplement: Supplementary file 2 — jm4c00082_si_002.csv [file jm4c00082_si_002.csv]

Compound	SMILES
1	NCCC1=C(OC)C=C(Br)C(OC)=C1
2	BrC1=CC(OC)=C2C(C[C@H]2CN)=C1OC
3	N[C@@]1([H])[C@](C1)([H])C2=C(OC)C=C(Br)C(OC)=C2
4	COC1=C(C2CNC2)C=C(OC)C(Br)=C1
5	COC1=C(C2CNCC2)C=C(OC)C(Br)=C1
6	COC1=C(C2CNCCC2)C=C(OC)C(Br)=C1
7	COC1=C(C2CNCCC2)C=C(OC)C([H])=C1
8	COC1=C(C2CNCCC2)C=C(OC)C(Cl)=C1
9	COC1=C(C2CNCCC2)C=C(OC)C(I)=C1
10	COC1=C(C2CNCCC2)C=C(OC)C(C#N)=C1
S11	COC1=C([C@@]2([H])CNCCC2)C=C(OC)C(C(F)(F)F)=C1
R11	COC1=C([C@]2([H])CNCCC2)C=C(OC)C(C(F)(F)F)=C1
12	COC1=C(C2CNCCC2)C=C(OC)C(C)=C1
13	COC1=C(C2CNCCC2)C=C(OC)C(CC)=C1
14	COC1=C(C2CNCCC2)C=C(OC)C(CCCC)=C1
15	COC1=C(C2CNCCC2)C=C(OC)C(SC)=C1
16	COC1=C(C2CNCCC2)C=C(OC)C(SCC)=C1
17	COC1=C(C2CNCCC2)C=C(OC)C(SC(C)C)=C1
18	NCCC1=C(OC)C=C(C(F)(F)F)C(OC)=C1
19	COC1=C(C2CN(C)CCC2)C=C(OC)C(C(F)(F)F)=C1
20	COC1=C(C2CN(CC)CCC2)C=C(OC)C(C(F)(F)F)=C1
21	FC(C1=CC=C(C2CNCCC2)C=C1)(F)F
22	COC1=C(C2CNCCC2)C=CC(C(F)(F)F)=C1
23	COC1=CC(C2CNCCC2)=CC=C1C(F)(F)F
24	CCOC1=C(C2CNCCC2)C=C(OC)C(C(F)(F)F)=C1
25	COC1=C(C2CNCCC2)C=C(OCC)C(C(F)(F)F)=C1
26	CCOC1=C(C2CNCCC2)C=C(OCC)C(C(F)(F)F)=C1
